# Supplementary material for: Retinol-Binding Protein 4 and Visfatin Levels in Patients with Periodontitis and Obesity/Overweight: A Systematic Review and Meta-Analysis
Source: Curr Issues Mol Biol. 2023 Dec 7;45(12):9838–50. doi: 10.3390/cimb45120614 (PMC10742403; doi:10.3390/cimb45120614)
Supplement: Supplementary file 1 [file cimb-45-00614-s001.zip]

Archive with 1 entries (1 files):
- cimb-2730568-supplementary.pdf
